# Supplementary material for: Coenzyme Q10-Loaded Albumin Nanoparticles Protect against Redox Imbalance and Inflammatory, Apoptotic, and Histopathological Alterations in Mercuric Chloride-Induced Hepatorenal Toxicity in Rats
Source: Biomedicines. 2023 Nov 14;11(11):3054. doi: 10.3390/biomedicines11113054 (PMC10669886; doi:10.3390/biomedicines11113054)
Supplement: Supplementary file 1 [file biomedicines-11-03054-s001.zip]

Archive with 1 entries (1 files):
- biomedicines-2673402-supplementary.pdf
